# Supplementary material for: Effects of iron homeostasis on epigenetic age acceleration: a two-sample Mendelian randomization study
Source: Clin Epigenetics. 2023 Oct 7;15:159. doi: 10.1186/s13148-023-01575-w (PMC10559596; doi:10.1186/s13148-023-01575-w)
Supplement: Supplementary file 2 — Additional file 2: Tables S4–S83. Instrumental SNPs for serum iron biomarkers, organic iron content and epigenetic aging accelerations in the univariable Mendelian randomization analysis. [file 13148_2023_1575_MOESM2_ESM.xlsx]

## Sheet: Supplementary table 4
Supplementary table 4. Detailed information of instrumental SNPs for ferritin in the analysis of GrimAge.
chr	pos	SNP	EA	OA	beta.exposure	se.exposure	pval.exposure	R2	F_val	beta.outcome	se.outcome	pval.outcome	eaf.outcome
2	190418690	rs12693541	T	C	-0.11	0.01	4.17734e-14	0.0028	57.33	0.03	0.05	0.57	0.87
6	26093141	rs1800562	A	G	0.21	0.02	1.42495e-29	0.0036	127.32	0.17	0.06	0.00	0.07
17	56708979	rs368243	C	T	-0.05	0.01	3.79997e-08	0.0013	30.31	0.00	0.03	0.97	0.54
22	37470224	rs2413450	C	T	0.06	0.01	3.56697e-09	0.0015	34.62	0.04	0.03	0.18	0.55
Abbreviation: chr chromosome, pos position, SNP single nucleotide polymorphism, EA effect allele, OA other allele, se standard error, eaf effect allele frequency.

## Sheet: Supplementary table 5
Supplementary table 5. Detailed information of instrumental SNPs for ferritin in the analysis of HannumAge.
chr	pos	SNP	EA	OA	beta.exposure	se.exposure	pval.exposure	R2	F_val	beta.outcome	se.outcome	pval.outcome	eaf.outcome
2	190418690	rs12693541	T	C	-0.11	0.01	4.17734e-14	0.0028	57.33	-0.02	0.05	0.70	0.85390
6	26093141	rs1800562	A	G	0.21	0.02	1.42495e-29	0.0036	127.32	0.18	0.06	0.00	0.04274
22	37470224	rs2413450	C	T	0.06	0.01	3.56697e-09	0.0015	34.62	0.04	0.03	0.15	0.58050
Abbreviation: chr chromosome, pos position, SNP single nucleotide polymorphism, EA effect allele, OA other allele, se standard error, eaf effect allele frequency.

## Sheet: Supplementary table 6
Supplementary table 6. Detailed information of instrumental SNPs for ferritin in the analysis of Intrinsic epigenetic age.
chr	pos	SNP	EA	OA	beta.exposure	se.exposure	pval.exposure	R2	F_val	beta.outcome	se.outcome	pval.outcome	eaf.outcome
2	190418690	rs12693541	T	C	-0.11	0.01	4.17734e-14	0.0028	57.33	-0.03	0.05	0.51	0.87
6	26093141	rs1800562	A	G	0.21	0.02	1.42495e-29	0.0036	127.32	0.20	0.06	0.00	0.08
17	56708979	rs368243	C	T	-0.05	0.01	3.79997e-08	0.0013	30.31	0.00	0.03	0.88	0.54
22	37470224	rs2413450	C	T	0.06	0.01	3.56697e-09	0.0015	34.62	0.06	0.03	0.06	0.55
Abbreviation: chr chromosome, pos position, SNP single nucleotide polymorphism, EA effect allele, OA other allele, se standard error, eaf effect allele frequency.

## Sheet: Supplementary table 7
Supplementary table 7. Detailed information of instrumental SNPs for ferritin in the analysis of PhenoAge.
chr	pos	SNP	EA	OA	beta.exposure	se.exposure	pval.exposure	R2	F_val	beta.outcome	se.outcome	pval.outcome	eaf.outcome
2	190418690	rs12693541	T	C	-0.11	0.01	4.17734e-14	0.0028	57.33	-0.05	0.06	0.39	0.87
6	26093141	rs1800562	A	G	0.21	0.02	1.42495e-29	0.0036	127.32	0.20	0.08	0.01	0.07
17	56708979	rs368243	C	T	-0.05	0.01	3.79997e-08	0.0013	30.31	-0.02	0.04	0.60	0.54
22	37470224	rs2413450	C	T	0.06	0.01	3.56697e-09	0.0015	34.62	0.11	0.04	0.01	0.55
Abbreviation: chr chromosome, pos position, SNP single nucleotide polymorphism, EA effect allele, OA other allele, se standard error, eaf effect allele frequency.

## Sheet: Supplementary table 8
Supplementary table 8. Detailed information of instrumental SNPs for iron in the analysis of GrimAge.
chr	pos	SNP	EA	OA	beta.exposure	se.exposure	pval.exposure	R2	F_val	beta.outcome	se.outcome	pval.outcome	eaf.outcome
3	133484712	rs1525892	A	G	0.07	0.01	1.65082e-12	0.0025	50.08	-0.02	0.03	0.58	0.34
6	25650817	rs11969981	A	T	-0.07	0.01	2.06001e-08	0.0015	31.50	-0.06	0.04	0.18	0.16
6	26129392	rs17531978	C	T	-0.10	0.02	8.03600e-10	0.0019	37.85	-0.05	0.04	0.21	0.13
6	26093141	rs1800562	A	G	0.37	0.02	3.95913e-77	0.0113	346.70	0.17	0.06	0.00	0.07
6	26107463	rs198846	G	A	-0.19	0.01	9.77687e-44	0.0108	191.59	0.00	0.04	0.98	0.85
22	37462936	rs855791	G	A	0.19	0.01	4.31221e-77	0.0166	342.07	0.05	0.03	0.10	0.57
Abbreviation: chr chromosome, pos position, SNP single nucleotide polymorphism, EA effect allele, OA other allele, se standard error, eaf effect allele frequency.

## Sheet: Supplementary table 9
Supplementary table 9. Detailed information of instrumental SNPs for iron in the analysis of HannumAge.
chr	pos	SNP	EA	OA	beta.exposure	se.exposure	pval.exposure	R2	F_val	beta.outcome	se.outcome	pval.outcome	eaf.outcome
3	133484712	rs1525892	A	G	0.07	0.01	1.65082e-12	0.0025	50.08	-0.02	0.03	0.46	0.34
6	25650817	rs11969981	A	T	-0.07	0.01	2.06001e-08	0.0015	31.50	-0.07	0.04	0.10	0.17
6	26129392	rs17531978	C	T	-0.10	0.02	8.03600e-10	0.0019	37.85	-0.09	0.04	0.05	0.13
6	26093141	rs1800562	A	G	0.37	0.02	3.95913e-77	0.0113	346.70	0.18	0.06	0.00	0.08
6	26107463	rs198846	G	A	-0.19	0.01	9.77687e-44	0.0108	191.59	-0.03	0.04	0.46	0.84
22	37462936	rs855791	G	A	0.19	0.01	4.31221e-77	0.0166	342.07	0.05	0.03	0.11	0.57
Abbreviation: chr chromosome, pos position, SNP single nucleotide polymorphism, EA effect allele, OA other allele, se standard error, eaf effect allele frequency.

## Sheet: Supplementary table 10
Supplementary table 10. Detailed information of instrumental SNPs for iron in the analysis of Intrinsic epigenetic age.
chr	pos	SNP	EA	OA	beta.exposure	se.exposure	pval.exposure	R2	F_val	beta.outcome	se.outcome	pval.outcome	eaf.outcome
3	133484712	rs1525892	A	G	0.07	0.01	1.65082e-12	0.0025	50.08	-0.01	0.03	0.67	0.34790
6	26129392	rs17531978	C	T	-0.10	0.02	8.03600e-10	0.0019	37.85	-0.02	0.04	0.70	0.11630
6	26093141	rs1800562	A	G	0.37	0.02	3.95913e-77	0.0113	346.70	0.20	0.06	0.00	0.04274
6	26107463	rs198846	G	A	-0.19	0.01	9.77687e-44	0.0108	191.59	-0.05	0.04	0.22	0.82210
22	37462936	rs855791	G	A	0.19	0.01	4.31221e-77	0.0166	342.07	0.05	0.03	0.12	0.61230
Abbreviation: chr chromosome, pos position, SNP single nucleotide polymorphism, EA effect allele, OA other allele, se standard error, eaf effect allele frequency.

## Sheet: Supplementary table 11
Supplementary table 11. Detailed information of instrumental SNPs for iron in the analysis of PhenoAge.
chr	pos	SNP	EA	OA	beta.exposure	se.exposure	pval.exposure	R2	F_val	beta.outcome	se.outcome	pval.outcome	eaf.outcome
3	133484712	rs1525892	A	G	0.07	0.01	1.65082e-12	0.0025	50.08	-0.04	0.04	0.29	0.34
6	25650817	rs11969981	A	T	-0.07	0.01	2.06001e-08	0.0015	31.50	-0.15	0.05	0.01	0.16
6	26129392	rs17531978	C	T	-0.10	0.02	8.03600e-10	0.0019	37.85	-0.18	0.06	0.00	0.13
6	26093141	rs1800562	A	G	0.37	0.02	3.95913e-77	0.0113	346.70	0.20	0.08	0.01	0.07
6	26107463	rs198846	G	A	-0.19	0.01	9.77687e-44	0.0108	191.59	-0.01	0.05	0.80	0.85
22	37462936	rs855791	G	A	0.19	0.01	4.31221e-77	0.0166	342.07	0.11	0.04	0.00	0.57
Abbreviation: chr chromosome, pos position, SNP single nucleotide polymorphism, EA effect allele, OA other allele, se standard error, eaf effect allele frequency.

## Sheet: Supplementary table 12
Supplementary table 12. Detailed information of instrumental SNPs for transferrin saturation in the analysis of GrimAge.
chr	pos	SNP	EA	OA	beta.exposure	se.exposure	pval.exposure	R2	F_val	beta.outcome	se.outcome	pval.outcome	eaf.outcome
3	133482870	rs8177272	A	G	-0.10	0.01	5.52332e-20	0.0043	83.74	-0.01	0.03	0.66	0.34
6	25650817	rs11969981	A	T	-0.10	0.01	8.46642e-14	0.0026	56.08	-0.06	0.04	0.18	0.16
6	27787990	rs12196939	A	G	-0.09	0.01	6.76083e-12	0.0023	47.43	-0.02	0.04	0.56	0.16
6	26129392	rs17531978	C	T	-0.12	0.02	4.36918e-14	0.0029	57.30	-0.05	0.04	0.21	0.13
6	26093141	rs1800562	A	G	0.58	0.02	1.52055e-178	0.0273	808.46	0.17	0.06	0.00	0.07
6	26107463	rs198846	G	A	-0.23	0.01	1.05999e-61	0.0156	275.70	0.00	0.04	0.98	0.85
6	25422369	rs6921589	C	A	0.09	0.01	2.58601e-09	0.0018	35.60	0.00	0.05	0.96	0.87
7	100343175	rs221834	G	C	0.12	0.02	2.37700e-09	0.0015	35.77	0.02	0.06	0.72	0.08
22	37462936	rs855791	G	A	0.19	0.01	3.50429e-80	0.0175	361.75	0.05	0.03	0.10	0.57
Abbreviation: chr chromosome, pos position, SNP single nucleotide polymorphism, EA effect allele, OA other allele, se standard error, eaf effect allele frequency.

## Sheet: Supplementary table 13
Supplementary table 13. Detailed information of instrumental SNPs for transferrin saturation in the analysis of HannumAge.
chr	pos	SNP	EA	OA	beta.exposure	se.exposure	pval.exposure	R2	F_val	beta.outcome	se.outcome	pval.outcome	eaf.outcome
3	133482870	rs8177272	A	G	-0.10	0.01	5.52332e-20	0.0043	83.74	-0.02	0.03	0.47	0.34
6	25650817	rs11969981	A	T	-0.10	0.01	8.46642e-14	0.0026	56.08	-0.07	0.04	0.10	0.17
6	27787990	rs12196939	A	G	-0.09	0.01	6.76083e-12	0.0023	47.43	-0.07	0.04	0.12	0.16
6	26129392	rs17531978	C	T	-0.12	0.02	4.36918e-14	0.0029	57.30	-0.09	0.04	0.05	0.13
6	26093141	rs1800562	A	G	0.58	0.02	1.52055e-178	0.0273	808.46	0.18	0.06	0.00	0.08
6	26107463	rs198846	G	A	-0.23	0.01	1.05999e-61	0.0156	275.70	-0.03	0.04	0.46	0.84
6	25422369	rs6921589	C	A	0.09	0.01	2.58601e-09	0.0018	35.60	-0.08	0.04	0.08	0.87
7	100343175	rs221834	G	C	0.12	0.02	2.37700e-09	0.0015	35.77	-0.01	0.06	0.85	0.07
22	37462936	rs855791	G	A	0.19	0.01	3.50429e-80	0.0175	361.75	0.05	0.03	0.11	0.57
Abbreviation: chr chromosome, pos position, SNP single nucleotide polymorphism, EA effect allele, OA other allele, se standard error, eaf effect allele frequency.

[truncated: 70 more sheets: Supplementary table 14, Supplementary table 15, Supplementary table 16, Supplementary table 17, Supplementary table 18, Supplementary table 19, Supplementary table 20, Supplementary table 21, Supplementary table 22, Supplementary table 23, Supplementary table 24, Supplementary table 25, Supplementary table 26, Supplementary table 27, Supplementary table 28, Supplementary table 29, Supplementary table 30, Supplementary table 31, Supplementary table 32, Supplementary table 33 …]
